# Supplementary material for: Prevalence and determinants of Soil-Transmitted Helminths among urban vegetable farmers in Ghana
Source: PLoS One. 2025 May 15;20(5):e0323486. doi: 10.1371/journal.pone.0323486 (PMC12080784; doi:10.1371/journal.pone.0323486)
Supplement: S1 File — (ZIP) [file pone.0323486.s001.zip]

Archive with 24 entries (22 files):
- Labelled gel images of STHs in stools ofFarmers group one/
- Labelled gel images of STHs in stools ofFarmers group one/AD UVP03609Dec182020 (1-11).PTimage
- Labelled gel images of STHs in stools ofFarmers group one/AD UVP03609Dec182020 (1-11)_2021-04-30_11_30_38.PTimage
- Labelled gel images of STHs in stools ofFarmers group one/AD UVP03610Dec182020 (12 -19).PTimage
- Labelled gel images of STHs in stools ofFarmers group one/AD UVP03610Dec182020 (12 -19)_2021-04-30_12_44_36.PTimage
- Labelled gel images of STHs in stools ofFarmers group one/ASC UVP03601Dec172020 (1 -11).PTimage
- Labelled gel images of STHs in stools ofFarmers group one/ASC UVP03601Dec172020 (1 -11)_2021-04-30_12_52_43.PTimage
- Labelled gel images of STHs in stools ofFarmers group one/ASC UVP03605Dec182020 (12-19).PTimage
- Labelled gel images of STHs in stools ofFarmers group one/ASC UVP03605Dec182020 (12-19)_2021-04-30_14_34_34.PTimage
- Labelled gel images of STHs in stools ofFarmers group one/UVP03751Feb82021(1-13)_2021-04-30_17_22_58.PTimage
- Labelled gel images of STHs in stools of Farmer group two/
- Labelled gel images of STHs in stools of Farmer group two/Ascaris 1-13.jpg
- Labelled gel images of STHs in stools of Farmer group two/Ascaris 14-26.jpg
- Labelled gel images of STHs in stools of Farmer group two/Ascaris 27-39.jpg
- Labelled gel images of STHs in stools of Farmer group two/Ascaris 39-43.jpg
- Labelled gel images of STHs in stools of Farmer group two/STRO 1-13.jpg
- Labelled gel images of STHs in stools of Farmer group two/STRO 14-26.jpg
- Labelled gel images of STHs in stools of Farmer group two/STRO 40-43.jpg
- Labelled gel images of STHs in stools of Farmer group two/Strongly 27-39.jpg
- Demographic data (PLOS ONE).xlsx
- Informed consent Template.doc
- STROBE(PLOS one) - Gerard Quarcoo).pdf
- Ethical clearance I.pdf
- Ethical clearance II.pdf
