# Supplementary material for: Prevalence and determinants of Soil-Transmitted Helminths among urban vegetable farmers in Ghana
Source: PLoS One. 2025 May 15;20(5):e0323486. doi: 10.1371/journal.pone.0323486 (PMC12080784; doi:10.1371/journal.pone.0323486)
Supplement: S1 File — (ZIP) [file pone.0323486.s001.zip › Demographic data (PLOS ONE).xlsx]

## Sheet: Plos One
Participant ID	Location	Age	Gender	Education	Water source	PPE irrigation	Wash hands with soap	Dewormng	Deworming type	Type of antihelminthic	STH
	1	37	1	5	1	1	1	1	1	1	0
	1	43	1	2	1	1	0	0		1	0
	1	70	1	0	1	1	1	0		1	0
	1	70	1	0	1	1	1	0		1	0
	1	49	1	3	1	0	1	1	9	1	0
	1	44	1	0	6	1	0	0		1	0
	1	32	1	2	1	1	1	0		1	0
	1	32	1	2	1	1	0	0		1	0
	1	47	1	0	1	1	1	0		1	0
	1	34	1	2	1	1	1	0		1	0
	1	60	1	0	1	1	1	0		0	0
	1	45	1	5	1	1	1	1	2	0	0
	1	35	1	3	1	1	1	1	2	0	0
	1	46	1	0	8	1	1	0		1	0
	1	53	1	0	8	1	1	0		1	0
	1	37	1	2	7	0	1	0		1	0
	1	34	1	3	7	1	1	1	1	1	0
	1	49	1	6	7	1	1	1	1	1	0
	1	29	1	0	7	1	1	0		1	0
	1	44	1	5	7	1	1	1	1	1	1
	1	49	1	1	8	0	1	1	2	0	0
	1	21	1	2	7	0	1	1	1	1	0
	1	29	1	1	8	0	1	1	2	1	0
	1	47	1	1	7	0	1	0		1	1
	1	28	1	6	6	0	1	1	1	1	0
	1	37	1	2	8	0	1	1	1	1	0
	1	30	1	2	8	1	0	1	1	1	0
	1	35	1	0	8	0	1	1	2	1	1
	1	28	1	1	7	1	1	1	1	1	0
	1	59	1	2	7	1	1	1	1	1	1
	1	30	1	0	7	0	1	0		1	1
	1	49	1	2	8	0	1	1	2	1	1
	1	42	1	2	7	1	1	1	4	1	0
	1	30	1	2	7	1	1	0		0	0
	1	69	1	2	8	0	1	1	1	1	0
	1	45	1	1	7	1	1	1	3	1	0
	1	20	1	1	8	0	1	1	2	0	0
	1	21	1	2	7	0	1	1	1	1	0
	1	13	1	1	7	0	1	0		1	0
	1	43	1	3	7	1	1	0		1	0
	1	35	1	0	1	1	1	0		1	0
	1	32	1	2	1	1	1	0		1	0
	1	25	1	1	1	0	1	0		1	1
	1	51	1	2	7	1	1	1	2	1	0
	1	28	1	0	1	1	1	1	3	1	0
	1	52	1	0	1	1	1	1	3	0	0
	1	29	1	2	6	1	1	0		1	1
	1	25	1	3	6	0	1	1	1	1	0
	1	27	1	1	6	0	1	1	2	1	0
	1	38	1	0	1	1	1	1	2	1	0
	1	19	1	0	1	0	1	1	2	1	1
	1	35	1	2	6	1	1	1	1	1	0
	1	34	1	0	1	1	1	0		1	0
	1	46	1	3	6	1	1	1	3	1	0
	2	34	1	0	6	0	1	1	1	1	1
	2	47	1	1	6	0	1	1	1	1	0
	2	18	1	2	1	0	1	1	1	1	0
	2	29	1	1	6	0	1	1	1	1	0
	2	47	1	2	7	0	1	1	1	1	0
	2	43	1	1	6	1	1	1	1	1	0
	2	19	1	2	6	1	1	1	2	1	0
	2	35	1	3	6	1	1	1	1	1	0
	2	46	1	2	7	0	1	1	1	1	0
	2	28	1	1	1	0	1	1	3	1	0
	2	42	1	0	1	1	1	1	2	0	0
	2	28	1	1	6	0	1	1	1	1	0
	2	22	1	1	1	1	1	0		1	0
	2	50	1	3	6	0	1	1	1	1	0
	2	50	1	3	6	0	1	1	1	1	0
	2	27	1	0	7	0	1	0		1	0
	2	28	1	1	7	1	1	0		1	0
	2	66	1	1	3	0	1	1	2	1	0
	2	24	1	0	8	0	0	1	1	1	0
	2	48	1	2	6	0	1	1	2	1	0
	2	56	1	2	7	0	1	0		1	0
	2	18	1	1	7	0	1	0		1	0
	2	41	1	6	6	1	1	1	2	1	0
	2	25	1	1	3	0	1	1	1	1	0
	2	58	1	0	6	1	1	1	1	1	0
	2	25	1	2	6	1	1	0		1	0
	2	30	1	0	6	0	1	0		1	0
	2	18	1	2	7	0	0	0		1	0
	2	26	1	4	7	0	1	0		1	0
	2	25	1	2	7	0	1	0		1	0
	2	63	1	4	3	0	1	1	2	1	0
	2	71	1	0	6	1	1	0		1	0
	2	23	1	3	7	0	1	0		1	0
	2	20	1	0	6	1	1	0		1	0
	2	32	1	3	7	1	1	1	1	1	0
	2	25	1	3	3	0	1	1	3	1	0
	2	25	1	1	7	1	1	1	1	1	0
	2	61	1	2	7	1	1	0		1	0
	2	22	1	3	3	1	1	1	3	1	0
	2	35	1	1	6	1	1	0		1	0
	2	30	1	5	7	0	1	1	2	1	0
	2	22	1	1	7	0	1	0		1	0
	2	38	1	3	7	0	1	1	2	1	0
	2	45	1	1	3	0	1	1	2	1	0
	2	35	1	3	7	0	1	1	1	1	0
	2	48	1	1	3	1	1	1	1	1	0
	2	68	1	5	3	1	1	1	1	1	0
	2	70	1	0	3	0	1	0		1	0
	2	65	1	0	1	1	0	0		1	0
	2	48	1	3	1	1	0	0		1	0
	2	45	1	5	1	1	0	0		0	0
	2	40	1	5	1	1	0	1	2	1	0
	2	68	1	1	1	1	0	0		1	0
	2	68	1	3	1	1	0	0		1	0
	2	68	1	3	1	1	0	0		1	0
	2	43	1	3	1	1	0	0		1	0
	2	30	1	5	1	1	1	1	1	1	0
	2	45	1	0	1	1	1	0		1	0
	2	32	1	0	1	1	1	0		1	0
	2	24	1	3	8	0	1	1	1	1	0
	2	45	1	1	8	1	1	1	1	1	0
	2	40	1	0	8	1	1	1	1	1	0
	2	80	1	0	1	1	1	0		1	0
	2	30	1	5	1	1	1	1	1	1	0
	2	50	1	0	1	1	0	0		1	0
	2	30	1	0	1	1	1	0		1	0
	2	31	1	3	3	1	1	0		1	0
	2	57	1	2	1	0	1	1	1	1	0
	2	55	1	0	8	1	1	0		1	0
	2	36	1	3	1	1	0	1	1	1	0
	2	50	1	0	8	1	0	0		1	0
	2	35	1	0	1	1	0	1	1	1	0
	2	45	1	0	1	1	0	0		1	0
	2	38	1	0	1	1	0	0		1	0
	2	27	1	3	1	1	1	0		1	0
	2	27	1	3	1	1	1	0		1	0
	2	28	1	4	8	1	1	1	2	1	0
	2	29	1	2	8	1	1	1	4	1	0
	2	35	1	0	8	1	1	0		1	0
	2	39	1	0	8	1	1	0		1	0
	2	27	1	3	8	1	1	1	2	1	0
	2	26	1	3	8	1	1	1	1	1	0
	2	28	1	4	8	1	1	1	1	1	0
	2	44	1	2	1, 8	1	1	1	1	1	0
	2	38	1	4	1, 8	0	1	1	1	1	0
	2	37	1	1	1, 8	0	1	1	1	1	0
	2	28	1	2	1, 8	0	1	1	1	1	0
	2	35	1	4	1,	1	1	1	5	1	0
	2	27	1	2	1, 8	1	1	1	1	1	0
	2	26	1	4	1, 8	1	1	1	3	1	0
	2	25	1	6	1	1	1	1	3	1	0
	2	36	1	3	1	0	1	1	1	1	0
	2	25	1	3	1	1	1	1	1	0	0
	2	19	1	1	1	1	1	1	1	1	0
	2	20	1	1	1	1	1	1	4	1	0
	2	25	1	3	1	1	1	1	3	1	0
	2	34	1	4	1	1	1	0	4	1	0
	2	36	1	2	1	1	1	1	2	1	0
	2	38	1	3	1	1	1	0	1	1	0
	2	20	1	1	1	1	1	0	2	1	0
	2	37	1	2	1, 8	1	1	1	2	1	0
	2	36	1	3	1	1	1	1	1	1	0
	2	19	1	2	5	1	1	0		1	0
	2	26	1	2	5	0	1	0	4	1	0
	2	25	1	3	5	1	1	0	2	1	0
	2	20	1	1	5	0	1	1	1	1	0
	2	36	1	1	5	0	1	0	1	1	0
	2	26	1	3	5	1	1	1	2	1	0
	2	27	1	4	5	1	1	1	1	1	0
	2	28	1	4	5	1	1	1	2	1	0
	2	45	1	1	8	1	1	1	1	1	0
	2	48	1	1	8	1	1	1	1	1	0
	2	35	1	2	8	1	1	0		1	0
	2	25	2	3	8	0	1	0	1	1	0
	2	36	2	6	8	0	1	1	1	1	0
	2		1	1	8	0	1	1			0
	2		1	1	8	0	1	1			0
	2		1	1	8	0	1	1			0
	2		1	1	8	1	1	0			0
	2		1	0	8	1	0	0			0
	2		1	2	8	1	1	0			0
	2		1	2	8	1	1	0			0
	2		1	3	8	1	1	0			0
	2		1	2	8	1	1	0			0
	2		1	2	8	1	1	0			0
	1=Tamale		1=Male	1=<20yrs
	2=Greater Accra		2= Female	2=20-30yrs
				3=31-40yrs
				4=41-50yrs
				5=51-60yrs
				6=>60YRS

## Sheet: Tamale
Participant ID	Location	Age	Gender	Education	Irrigation water source	PPE used in irrigation	Wash hands with soap	Dewormng practice	Deworming period	Type of antihelminthic	Willingness to give stoll	STH Infection
SN013	1	77	1	0	1	1	1	1	1	2	1	0
SN016	1	43	1	2	1	1	0	0			1	0
SN019	1	70	1	0	1	1	1	0			0
SN020	1	70	1	0	1	1	1	0			1	0
SN021	1	49	1	4	1	0	1	1	1	2	1	0
SN022	1	44	1	0	1	1	0	1	2	2	1	0
SN029	1	32	1	2	1	1	1	0			1	0
RA032	1	32	1	4	1	1	0	0			1	0
MA035	1	47	1	0	1	1	1	0			0
HM038	1	34	1	2	1	1	1	0			1	0
SN004	1	60	1	0	1	1	0	0			0
SN003	1	45	1	0	1	1	0	1	4	1	0	0
SN012	1	35	1	3	1	1	1	1	2	1	1	0
AN001	1	46	1	0	8	1	1	0			1	0
IM002	1	43	1	0	8	1	1	0			1	0
AF025	1	37	1	4	1	0	1	0			1	0
AL001	1	34	1	4	1	1	1	0			0
YA008	1	49	1	0	1	1	1	1	1	2	1	0
MI009	1	67	1	0	1	1	1	0			1	0
MM015	1	44	1	0	1	1	0	1	1	2
YI018	1	49	1	1	8	0	1	1	2	1	1	0
SM011	1	21	1	1	1	0	1	1	1	2	1	0
MS22	1	29	1	1	8	0	1	0			0
IM030	1	47	1	1	1	0	1	0			1	0
AM033	1	28	1	0	1	0	1	1	1	2	1	0
AM036	1	37	1	2	8	0	1	0			1	0
AK003	1	30	1	2	8	1	0	0			1	0
IN003	1	35	1	0	8	0	0	0
IN004	1	28	1	1	1	1	1	1	1	2	1	0
MI/006	1	59	1	2	1	1	1	0			1	0
Fo0010	1	30	1	0	8	0	1	0			1	0
Fo0020	1	49	1	2	8	0	1	1	4	2	1	0
Fo0016	1	42	1	2	8	1	1	0			1	0
Fo0021	1	30	1	2	8	1	1	0			1	0
FO015	1	69	1	2	8	0	1	1	1	2	1	0
Fo0030	1	45	1	1	8	1	1	0			1	0
Fo0024	1	20	1	1	8	0	1	1	2	1	0
Fo0027	1	61	1	2	8	0	1	1	1	2	1	0
Fo0033	1	31	1	1	8	0	1	0			1	0
Fo0030	1	43	1	4	8	1	1	0			1	0
MA/008	1	35	1	0	1	1	1	0			1	0
MA/002	1	32	1	2	1	1	1	0			1	0
AZ/005	1	25	1	1	1	0	1	0			1	0
Tam-GuA-001	1	61	1	2	8	1	0	1	4	2	1	0
Tam-GuA-002	1	28	1	0	1	1	1	0			1	0
Tam-GuA-003	1	52	1	0	1	1	0	1	4	1	1	0
Tam-GuA-004	1	29	1	2	1	1	1	0			1	0
Tam-GuA-005	1	25	1	3	1	0	1	1	1	2	1	0
Tam-GuA-006	1	27	1	1	1	0	1	1	2	2	1	0
Tam-GuA-007	1	38	1	0	1	1	1	1	2	2	1	0
Tam-GuA-008	1	69	1	0	3	0	0	1	2	2	1	0
Tam-GuA-009	1	35	1	2	1	1	1	1	1	2	1	0
Tam-GuA-010	1	34	1	0	1	1	1	0			1	0
Tam-GuA-011	1	46	1	4	8	1	1	0			1	0
	1=Tamale		1=male	0=No formal education	1= Treated water	0=No	0=No	0=No	1=<3 moths	1=Traditional	0= No	0=Absence
				1=Basic	8= Surface water (open drain)	1=Yes	1=Yes	1=Yes	2= 4 - 6 months	2= Orthodox	1= Yes	1=Present
				2=Secondary	3= Protected dug well				3= 7 - 12 months
				3= Tertiary					4= > 12 months
				4=Informal education

## Sheet: Greater Accra
Participant ID	Location	Age	Gender	Education	Irrigation water source	PPE use in Irrigation	Wash hands with soap	Dewormng practice	Deworming type	Type of antihelminthic	Willingness to give stool	STH infection
Air/AA/0004	2	34	1	0	6	0	1	1	1	2	1	0
Air/AA/0020	2	47	1	1	6	0	1	1	2	2	1	0
Air/AA/0032	2	18	1	2	8	0	1	1	1	2	1	0
Air/AA/012	2	29	1	1	6	1	1	1	2	2	1	0
Air/AA/013	2	47	1	2	1	0	1	1	2	2	1	0
Air/AB/018	2	43	1	1	6	1	1	1	1	2	1	0
Air/AI/0019	2	19	1	2	1	0	1	1	3	2	0	0
Air/AK/010	2	35	1	1	6	0	1	1	1	2	0	0
Air/AM/0003	2	46	1	2	1	0	1	1	1	2	1	0
Air/ARY/0021	2	28	1	1	6	0	1	1	3	2	1	0
Air/AS/016	2	42	1	1	6	0	1	1	2	2	1	0
Air/AWO/017	2	28	1	1	6	0	1	1	1	2	1	0
Air/EA/007	2	22	1	1	6	0	1	0			1	0
Air/HA/0001	2	50	1	1	6	0	1	1	1	2	1	0
Air/IN/015	2	50	1	3	6	0	1	1	1	2	1	0
Air/IY/0005	2	27	1	0	8	0	1	1	2	2	1	0
Air/JB/009	2	28	1	1	6	0	1	0			1	0
Air/MA/011	2	36	1	1	3	0	1	1	2	2	1	0
Air/MB/0002	2	24	1	0	8	0	1	1	2	2	1	0
Air/SA/008	2	48	1	2	6	0	1	1	3	2	1	1
Air/SOA/014	2	56	1	2	8	0	1	1	1	2	1	0
Air/ZM/006	2	18	1	1	8	0	1	1	1	2	1	0
Ash/ah/063	2	41	1	1	6	0	1	1	1	2	1	0
Ash/mo/62	2	25	1	1	3	0	1	1	1	2	1	1
Ash/so/61	2	58	1	1	8	0	1	1	1	2	1	0
Kor/ah/83	2	25	1	2	6	0	1	0			0	0
KOR/AK/0073	2	30	1	0	6	0	1	0			0	0
Kor/ar/84	2	18	1	1	6	0	1	0			1	1
KOR/AS/0070	2	26	1	4	6	0	1	0			1	0
KOR/AS/0075	2	25	1	2	6	0	1	1	4	2	0	1
KOR/AS/0076	2	63	1	1	3	0	1	1	2	2	1	1
Kor/as/69	2	71	1	1	6	0	1	0			1	1
KOR/FS/055	2	23	1	1	8	0	1	1	2	2	0	0
KOR/FW/059	2	20	1	0	6	0	1	0			0	0
Kor/ha/80	2	32	1	3	6	0	1	1	1	2	1	0
Kor/ha/81	2	25	1	1	3	0	1	1	3	2	1	0
Kor/ham/67	2	25	1	1	6	1	1	1	1	2	1	0
Kor/ia/85	2	49	1	2	6	0	1	1	2	2	1	0
KOR/IM/0072	2	22	1	1	3	0	1	1	3	2	1	0
KOR/IS/057	2	35	1	1	8	1	1	0			1	0
KOR/IS/060	2	30	1	5	6	0	1	1	3	2	1	0
Kor/km/86	2	22	1	1	6	0	1	0			1	0
Kor/ma/66	2	38	1	3	8	0	1	1	2	2	1	1
Kor/mi/64	2	45	1	1	3	0	1	1	2	2	1	0
Kor/mi/68	2	35	1	3	6	0	1	1	1	2	1	0
KOR/MM/0078	2	48	1	1	3	0	1	1	1	2	1	0
Kor/mma/65	2	68	1	5	3	0	1	1	1	2	1	1
KOR/MN/0071	2	59	1	0	3	0	1	0			1	0
Kor/om/82	2	55	1	1	3	0	1	1	1	2	1	0
KOR/SA/0077	2	48	1	1	8	0	1	0	1	2	1	0
KOR/SA/058	2	45	1	5	6	0	1	1	1	1	1	1
KOR/SS/0074	2	40	1	5	3	0	1	1	2	2	1	0
KOR/TI/056	2	68	1	1	3	1	0	1	2	2	1	0
KOR/TI/056	2	68	1	1	3	0	1	0			1	0
Okp/AA/039	2	68	1	1	8	1	1	0			1	1
OKP/AS/043	2	43	1	1	8	0	1	0			1	0
OKP/HA/024	2	30	1	5	8	1	1	1	1	2	1	0
Okp/HI/022	2	45	1	0	8	0	1	0			1	0
OKP/KA/023	2	32	1	0	8	0	1	0			1	0
Okp/MA/041	2	24	1	1	8	0	1	1	1	2	1	0
Okp/MW/042	2	45	1	1	8	0	1	1	1	2	1	0
Okp/NI/31	2	40	1	1	8	1	1	1	1	2	1	0
OKP/SI/026	2	65	1	0	8	1	1	0			1	0
Okp/SU/038	2	30	1	5	8	0	1	1	1	2	1	0
OKP/SY/0035	2	50	1	0	8	0	0	0			1	0
SHI/AM/027	2	30	1	1	8	0	1	0			1	0
Shi/am/045	2	31	1	1	3	1	1	0			1	0
Shi/fs/044	2	57	1	1	8	0	1	1	1	2	1	0
SHI/MI/0028	2	55	1	0	8	1	1	0			1	0
SHI/RMA/0034	2	36	1	1	8	1	1	1	1	2	0
SHI/SS/025	2	50	1	0	8	0	1	0			1	0
SHI/YG/0033	2	35	1	0	6	1	0	1	2	2	1	0
Shi/YS/040	2	45	1	0	8	0	1	0			1	0
TUB/AA/0053	2	38	1	0	8	1	1	0			1	0
TUB/AA/047	2	27	1	3	8	1	1	0			1	0
TUB/AFD/0037	2	27	1	1	8	1	1	0			0
Tub/as/047	2	28	1	1	8	1	1	1	2	2	1	0
TUB/AS/048	2	29	1	2	8	1	1	1	4	2	1	0
Tub/gk/046	2	35	1	0	8	1	1	0			0
TUB/I IT/0052	2	39	1	0	8	1	1	0			1	0
TUB/KN/0036	2	27	1	1	8	1	1	1	2	2	1	0
TUB/MA/0051	2	26	1	1	8	1	1	1	1	2	1	0
TUB/NS/030	2	28	1	1	8	1	1	1	1	2	1	0
TUB/SA/0050	2	44	1	2	8	0	1	1	1	2	1	0
Tub/SN/029	2	38	1	1	8	0	1	1	1	2	1	0
TUB/YA/049	2	37	1	1	8	0	1	1	1	2	1	0
TUB/YN/054	2	28	1	2	8	0	1	1	1	2	1	0
ACC-DZO-001	2	35	1	1	8	1	1	1	5	2	0
ACC-DZO-002	2	27	1	2	8	1	1	1	1	2	1	0
ACC-DZO-003	2	26	1	1	8	0	1	5	4	1	1	0
ACC-DZ0-004	2	25	1	1	8	1	1	1	4	2	1	0
ACC-DZO-005	2	36	1	1	8	0	1	1	1	2	0
ACC-PLANTPOOL-001	2	25	1	1	1	1	1	1	1	2	1	0
ACC-PLANTPOOL-002	2	19	1	1	1	1	1	1	1	2	1	0
ACC-PLANTPOOL-003	2	20	1	1	1	1	1	1	3	2	1	0
ACC-PLANTPOOL-004	2	25	1	3	1	1	1	1	4	2	1	0
ACC-PLANTPOOL-005	2	34	1	4	1	1	1	1	3	2	1	0
ACC-PLANTPOOL-006	2	36	1	2	1	1	1	1	3	2	1	0
ACC-PLANTPOOL-007	2	38	1	1	1	1	1	1	1	2	1	0
ACC-PLANTPOOL-008	2	20	1	1	1	1	1	1	2	2	1	0
ACC-PLANTPOOL-009	2	37	1	2	1	1	1	1	2	2	1	0
ACC-PLANTPOOL-010	2	36	1	3	1	1	1	1	1	2	1	0
ACC-PLANTPOOL-011	2	19	1	2	6	1	1	0			1	0
ACC-PLANTPOOL-012	2	26	1	2	8	0	1	1	4	2	0
ACC-PLANTPOOL-013	2	25	1	1	6	1	1	1	2	2	1	0
ACC-PLANTPOOL-014	2	20	1	1	8	0	1	1	1	2	1	0
WRI-ACC-001	2	36	1	1	8	0	1	1	1	2	1	0
WRI-ACC-002	2	26	1	1	8	1	1	1	2	2	1	0
WRI-ACC-003	2	27	1	1	8	1	1	1	1	2	1	0
WRI-ACC-004	2	28	1	4	8	1	1	1	2	2	1	0
WRI-ACC-005	2	45	1	1	8	1	1	1	1	2	1	0
WRI-ACC-006	2	48	1	1	8	1	1	1	1	2	1	0
WRI-ACC-007	2	35	1	2	8	1	1	0			1	0
WRI-ACC-008	2	25	2	1	8	0	1	1	1	2	1	0
ACC-KAW-001	2	36	2	1	8	0	1	1	1	2	1	0
ACC-KAW-002	2	48	1	1	8	0	1	1	3	2	1	0
ACC-KAW-003	2	19	1	1	8	0	1	1	2	2	1	0
ACC-KAW-004	2	23	1	1	8	0	1	1	2	1	1	0
ACC-KAW-005	2	27	1	1	8	1	1	0			1	0
ACC-KAW-006	2	46	1	0	8	1	1	0			1	0
ACC-KAW-007	2	26	1	2	8	1	1	0			1	0
ACC-KAW-008	2	29	1	2	8	1	1	0			1	0
ACC-KAW-009	2	18	1	3	8	1	1	0			1	0
ACC-KAW-010	2	25	1	2	8	1	1	0			1	0
ACC-KAW-011	2	22	1	2	8	1	1	0			1	0
	1=Greater Accra		1=Male	0=No formal education	1= Treated water	0=No	0=No	0=No	1=<3 moths	1=Traditional	0= No	0=Absent
			2=Female	1=Basic	8= Surface water	1=Yes	1=Yes	1=Yes	2= 4 - 6 months	2= Orthodox	1= Yes	1=Present
				2=Secondary	3= Protected dug well				3= 7 - 12 months
				3= Tertiary	6=Unprotected dug well				4= > 12 months
									5= Dont remember
